# Supplementary material for: Copper-catalyzed Z-selective synthesis of acrylamides and polyacrylamides via alkylidene ketenimines
Source: Nat Commun. 2022 Jul 27;13:4362. doi: 10.1038/s41467-022-32082-w (PMC9329291; doi:10.1038/s41467-022-32082-w)
Supplement: Supplementary file 4 — Supplementary Data 1 [file 41467_2022_32082_MOESM4_ESM.xlsx]

## Sheet: Sheet1
Coordinate data set for DFT optimized geometry	1 2 3 4 5
3a’	1 C 0.000000
	2 C 1.481353 0.000000
	3 C 1.339896 2.516007 0.000000
	4 H 2.074265 3.466773 1.089144 0.000000
	5 O 2.365060 1.354127 3.550564 4.381427 0.000000
	6 H 3.200558 1.924107 4.364958 5.252109 0.972950
	7 C 2.531848 3.125512 1.475535 2.172819 4.254867
	8 C 3.708862 4.404525 2.483672 2.706544 5.606303
	9 C 3.111968 3.129046 2.514837 3.384316 4.056252
	10 C 4.915904 5.366408 3.769198 4.071390 6.544628
	11 H 3.936748 4.869838 2.678843 2.509557 6.087639
	12 C 4.479905 4.378464 3.786862 4.547178 5.274801
	13 H 2.882117 2.586604 2.735616 3.696486 3.234072
	14 C 5.230329 5.357839 4.280670 4.826184 6.407685
	15 H 5.830512 6.357083 4.632175 4.768094 7.570826
	16 H 5.165428 4.821296 4.656822 5.480118 5.527163
	17 H 6.299374 6.344207 5.366263 5.891237 7.359082
	18 N 2.389646 1.274070 2.999479 4.034156 2.351350
	19 H 1.085362 2.169598 2.097211 2.366043 2.585528
	20 C 3.726902 2.340175 4.424525 5.475497 2.769164
	21 H 4.072008 2.666795 4.744846 5.818459 2.742984
	22 H 4.459904 3.220025 4.933294 5.980901 3.835851
	23 C 4.359090 2.974735 5.330146 6.289973 2.980127
	24 C 4.479173 3.378374 5.464945 6.292884 3.586937
	25 C 5.347074 3.922352 6.408464 7.367632 3.461758
	26 C 5.528038 4.515919 6.614622 7.356280 4.457204
	27 H 4.092012 3.238298 4.915986 5.681984 3.821187
	28 C 6.256310 4.940610 7.417785 8.298753 4.361127
	29 H 5.661410 4.201367 6.652484 7.654222 3.622131
	30 C 6.335465 5.189173 7.508964 8.294748 4.792408
	31 H 5.957789 5.150086 6.996902 7.628978 5.208665
	32 H 7.121842 5.798744 8.304298 9.187285 5.056210
	33 H 7.246269 6.174593 8.449865 9.181462 5.711208
	6 7 8 9 10
	6 H 0.000000
	7 C 4.925868 0.000000
	8 C 6.249922 1.399649 0.000000
	9 C 4.581900 1.401501 2.408576 0.000000
	10 C 7.089133 2.426966 1.392159 2.783111 0.000000
	11 H 6.781611 2.151591 1.087039 3.393744 2.151917
	12 C 5.671221 2.425297 2.781315 1.389128 2.410902
	13 H 3.730431 2.156950 3.395230 1.086638 3.869402
	14 C 6.843192 2.805529 2.412571 2.413045 1.392987
	15 H 8.116593 3.407325 2.149283 3.868710 1.085621
	16 H 5.798004 3.404787 3.867443 2.143879 3.398302
	17 H 7.731197 3.891146 3.397073 3.396955 2.153452
	18 N 2.480966 3.108077 4.209337 2.944140 4.951571
	19 H 3.450276 3.487409 4.559204 4.144630 5.844341
	20 C 2.358699 4.380482 5.445499 3.865203 5.963157
	21 H 2.286057 4.602396 5.761602 3.799466 6.184059
	22 H 3.450352 4.625480 5.480669 4.069057 5.791081
	23 C 2.251460 5.598595 6.676369 5.261902 7.326035
	24 C 3.057674 5.920114 6.863399 5.897220 7.634742
	25 C 2.514972 6.701408 7.866149 6.203487 8.480314
	26 C 3.851501 7.212997 8.161242 7.235776 8.986495
	27 H 3.539718 5.354234 6.150196 5.528821 6.949622
	28 C 3.440568 7.871776 9.025744 7.492417 9.720099
	29 H 2.685702 6.809321 8.017219 6.107138 8.527123
	30 C 4.012294 8.096354 9.157651 7.943603 9.946989
	31 H 4.727271 7.678023 8.519698 7.869009 9.398535
	32 H 4.118653 8.750959 9.948731 8.281069 10.615995
	33 H 4.957136 9.109786 10.162027 9.000753 10.985039
	11 12 13 14 15
	11 H 0.000000
	12 C 3.868324 0.000000
	13 H 4.293616 2.145382 0.000000
	14 C 3.397285 1.395071 3.395089 0.000000
	15 H 2.474551 3.396834 4.954932 2.153529 0.000000
	16 H 4.954417 1.086208 2.461439 2.157912 4.298917
	17 H 4.294471 2.155600 4.290629 1.085620 2.483117
	18 N 4.779434 3.932571 2.616292 4.837297 5.909267
	19 H 4.603175 5.523984 3.850382 6.250114 6.704242
	20 C 6.111729 4.566067 3.360945 5.581676 6.916658
	21 H 6.542501 4.413219 3.082048 5.602053 7.194780
	22 H 6.180948 4.480299 3.790204 5.342335 6.664232
	23 C 7.203496 6.065402 4.692208 7.055369 8.249144
	24 C 7.199752 6.780324 5.489061 7.597591 8.467674
	25 C 8.448125 6.965649 5.468786 8.077031 9.444799
	26 C 8.422574 8.156047 6.772078 8.984288 9.802031
	27 H 6.391236 6.407661 5.308041 7.064991 7.710360
	28 C 9.516540 8.315710 6.760467 9.398214 10.662472
	29 H 8.705777 6.761992 5.282273 7.964681 9.527578
	30 C 9.506943 8.842351 7.328244 9.803495 10.824647
	31 H 8.654587 8.814087 7.499849 9.533487 10.142876
	32 H 10.477937 9.071442 7.475899 10.215653 11.582986
	33 H 10.462838 9.920928 8.376949 10.874523 11.848740
	16 17 18 19 20
	16 H 0.000000
	17 H 2.489043 0.000000
	18 N 4.334297 5.738067 0.000000
	19 H 6.199882 7.327730 3.244012 0.000000
	20 C 4.650414 6.323712 1.461894 4.464481 0.000000
	21 H 4.279692 6.287856 2.118848 4.815635 1.100315
	22 H 4.519873 5.958670 2.071335 5.288189 1.094163
	23 C 6.161525 7.817256 2.493317 4.800660 1.521399
	24 C 7.054062 8.407889 2.957032 4.754996 2.531036
	25 C 6.892381 8.792124 3.674388 5.676524 2.541340
	26 C 8.409326 9.798416 4.293071 5.588583 3.814500
	27 H 6.823625 7.895035 2.693436 4.426511 2.715708
	28 C 8.279018 10.135014 4.820161 6.394861 3.826177
	29 H 6.532169 8.616273 3.975078 6.069389 2.741701
	30 C 8.954578 10.588719 5.071418 6.356532 4.325128
	31 H 9.160829 10.364944 4.952170 5.917711 4.678219
	32 H 8.942174 10.922425 5.747977 7.222738 4.691799
	33 H 10.037270 11.665598 6.122006 7.162807 5.410486
	21 22 23 24 25
	21 H 0.000000
	22 H 1.759820 0.000000
	23 C 2.149452 2.148066 0.000000
	24 C 3.416400 2.939196 1.399886 0.000000
	25 C 2.616803 3.145224 1.396772 2.408441 0.000000
	26 C 4.563937 4.223332 2.423332 1.390922 2.781585
	27 H 3.759799 2.956674 2.150172 1.086964 3.391243
	28 C 4.005348 4.373843 2.426118 2.784694 1.395744
	29 H 2.366695 3.318416 2.152592 3.395466 1.087990
	30 C 4.801393 4.809395 2.803933 2.415810 2.413908
	31 H 5.519645 5.010774 3.404703 2.148030 3.867509
	32 H 4.679401 5.233409 3.405852 3.870192 2.151704
	33 H 5.866099 5.875972 3.889340 3.399218 3.398890
	26 27 28 29 30
	26 C 0.000000
	27 H 2.154723 0.000000
	28 C 2.410064 3.871625 0.000000
	29 H 3.869572 4.290032 2.154475 0.000000
	30 C 1.396027 3.402796 1.391004 3.398144 0.000000
	31 H 1.085932 2.479000 3.395078 4.955498 2.155465
	32 H 3.396635 4.957104 1.085520 2.475213 2.152419
	33 H 2.155924 4.299618 2.151861 4.295531 1.085414
	31 32 33
	31 H 0.000000
	32 H 4.295759 0.000000
	33 H 2.484435 2.482716 0.000000
