# Supplementary material for: Copper-catalyzed Z-selective synthesis of acrylamides and polyacrylamides via alkylidene ketenimines
Source: Nat Commun. 2022 Jul 27;13:4362. doi: 10.1038/s41467-022-32082-w (PMC9329291; doi:10.1038/s41467-022-32082-w)
Supplement: Supplementary file 5 — Supplementary Data 2 [file 41467_2022_32082_MOESM5_ESM.xlsx]

## Sheet: Sheet1
Coordinate data set for DFT optimized geometry
3a”	1 2 3 4 5
	1 C 0.000000
	2 C 1.468419 0.000000
	3 C 1.339581 2.472758 0.000000
	4 O 2.362550 1.355867 3.621958 0.000000
	5 H 3.197653 1.922153 4.365088 0.972385 0.000000
	6 N 2.376684 1.276712 2.839496 2.353385 2.469232
	7 H 1.085108 2.150007 2.132088 2.460521 3.409760
	8 C 3.714006 2.344624 4.297359 2.776134 2.351866
	9 H 4.049547 2.670932 4.768479 2.773069 2.305145
	10 H 4.441324 3.222117 4.755857 3.843300 3.443893
	11 C 4.391378 3.005119 5.135334 2.984803 2.242728
	12 C 4.487149 3.366791 5.097042 3.506807 2.967190
	13 C 5.449420 4.017882 6.345389 3.575151 2.629257
	14 C 5.597045 4.548912 6.273751 4.421962 3.804092
	15 H 4.016853 3.151016 4.392192 3.658735 3.384927
	16 C 6.397959 5.053743 7.327915 4.479783 3.550512
	17 H 5.768135 4.309979 6.695913 3.786801 2.857103
	18 C 6.464154 5.276851 7.299586 4.846032 4.050937
	19 H 6.008993 5.160130 6.568464 5.134275 4.647006
	20 H 7.291997 5.934744 8.284753 5.218854 4.270615
	21 H 7.396245 6.272379 8.240694 5.774189 5.003364
	22 H 2.085417 2.672063 1.088163 3.994683 4.563037
	23 C 2.506048 3.861247 1.469082 4.866506 5.691419
	24 C 3.730041 4.933274 2.469030 6.072898 6.833860
	25 C 3.028422 4.494750 2.522643 5.201621 6.111721
	26 C 4.925601 6.225433 3.758282 7.287340 8.096247
	27 H 3.990458 4.951319 2.656354 6.210933 6.869054
	28 C 4.413043 5.879546 3.788696 6.574467 7.492438
	29 H 2.751637 4.157935 2.758591 4.607185 5.540967
	30 C 5.203853 6.627486 4.276237 7.505456 8.386356
	31 H 5.857690 7.081015 4.617557 8.210440 8.982262
	32 H 5.081130 6.536665 4.664511 7.060954 7.998098
	33 H 6.272261 7.704609 5.361644 8.553812 9.445210
	6 7 8 9 10
	6 N 0.000000
	7 H 3.296956 0.000000
	8 C 1.458837 4.493659 0.000000
	9 H 2.113209 4.693926 1.100541 0.000000
	10 H 2.067024 5.336845 1.094609 1.757208 0.000000
	11 C 2.510114 5.000777 1.521991 2.146883 2.142474
	12 C 2.965831 5.088094 2.537153 3.411339 2.972920
	13 C 3.713051 5.897941 2.535307 2.613883 3.090538
	14 C 4.321556 6.042749 3.817891 4.557994 4.232091
	15 H 2.672469 4.727225 2.726444 3.754817 3.034714
	16 C 4.869272 6.741914 3.821610 4.001085 4.320450
	17 H 4.011224 6.190247 2.730346 2.364569 3.240304
	18 C 5.116723 6.808595 4.324348 4.796264 4.781697
	19 H 4.974836 6.428838 4.683533 5.513326 5.035403
	20 H 5.803449 7.563093 4.685715 4.676093 5.164691
	21 H 6.172085 7.669911 5.409794 5.861078 5.845100
	22 H 2.512017 3.074621 3.910512 4.493892 4.135141
	23 C 4.307525 2.809064 5.765610 6.210906 6.187745
	24 C 5.097227 4.179071 6.523393 7.021190 6.740143
	25 C 5.233600 2.798228 6.661042 7.026658 7.235565
	26 C 6.471730 5.180974 7.906045 8.383171 8.130885
	27 H 4.838526 4.665716 6.183793 6.727548 6.231362
	28 C 6.575637 4.142840 8.016206 8.384113 8.542557
	29 H 5.107030 2.164473 6.455780 6.755316 7.168351
	30 C 7.111349 5.169492 8.569189 8.991620 8.942148
	31 H 7.188425 6.199323 8.584890 9.085864 8.694324
	32 H 7.358132 4.606029 8.768840 9.091695 9.375076
	33 H 8.196085 6.182127 9.653768 10.070678 10.015311
	11 12 13 14 15
	11 C 0.000000
	12 C 1.399075 0.000000
	13 C 1.397219 2.408895 0.000000
	14 C 2.421477 1.390833 2.780422 0.000000
	15 H 2.149479 1.086377 3.391322 2.154604 0.000000
	16 C 2.425682 2.785569 1.394829 2.409859 3.871891
	17 H 2.152486 3.395195 1.087787 3.868208 4.289311
	18 C 2.802480 2.415786 2.412961 1.395212 3.402237
	19 H 3.402730 2.147489 3.866114 1.085700 2.478776
	20 H 3.405885 3.871148 2.151359 3.396420 4.957441
	21 H 3.887932 3.399064 3.397985 2.155198 4.298905
	22 H 4.875345 4.847830 6.167989 6.111669 4.068367
	23 C 6.570756 6.424399 7.777358 7.520005 5.647961
	24 C 7.437404 7.257909 8.716863 8.397144 6.381077
	25 C 7.316033 7.132609 8.419828 8.093753 6.434986
	26 C 8.791584 8.558415 10.063520 9.642217 7.660820
	27 H 7.184265 7.037743 8.501470 8.238518 6.132968
	28 C 8.685138 8.448245 9.803422 9.374993 7.701583
	29 H 6.972321 6.816036 7.964382 7.686842 6.241585
	30 C 9.350448 9.092468 10.555841 10.086992 8.249718
	31 H 9.522258 9.278153 10.827077 10.382026 8.339484
	32 H 9.349959 9.099078 10.396800 9.938601 8.408381
	33 H 10.428895 10.143886 11.633416 11.110159 9.287612
	16 17 18 19 20
	16 C 0.000000
	17 H 2.153849 0.000000
	18 C 1.391452 3.397513 0.000000
	19 H 3.394473 4.953899 2.154138 0.000000
	20 H 1.085606 2.475429 2.152968 4.295035 0.000000
	21 H 2.152217 4.295126 1.085454 2.482861 2.483219
	22 H 7.207821 6.521915 7.186193 6.420688 8.196845
	23 C 8.707763 8.139179 8.596513 7.690084 9.665217
	24 C 9.689624 9.074584 9.549759 8.514320 10.680721
	25 C 9.251196 8.787218 9.107112 8.217246 10.159969
	26 C 11.003486 10.428203 10.815542 9.686891 11.993129
	27 H 9.523222 8.844416 9.409185 8.383205 10.529541
	28 C 10.615422 10.175360 10.422641 9.422639 11.527845
	29 H 8.724054 8.327184 8.601348 7.843004 9.579964
	30 C 11.426841 10.928564 11.215510 10.102792 12.383281
	31 H 11.790340 11.186924 11.590687 10.401997 12.796847
	32 H 11.141603 10.768110 10.933069 9.961727 12.014180
	33 H 12.488024 12.008934 12.249845 11.084980 13.443362
	21 22 23 24 25
	21 H 0.000000
	22 H 8.163402 0.000000
	23 C 9.486601 2.174632 0.000000
	24 C 10.454163 2.628891 1.400928 0.000000
	25 C 9.925882 3.456090 1.403064 2.409253 0.000000
	26 C 11.684772 4.018177 2.430205 1.391569 2.786099
	27 H 10.345492 2.352612 2.150675 1.086970 3.393707
	28 C 11.210488 4.597910 2.425234 2.778071 1.388803
	29 H 9.380890 3.820613 2.161015 3.397983 1.085683
	30 C 12.034413 4.826956 2.807872 2.410360 2.415350
	31 H 12.467755 4.684590 3.410034 2.148974 3.871588
	32 H 11.668339 5.556694 3.405679 3.863634 2.144714
	33 H 13.047309 5.891547 3.893324 3.395596 3.398112
	26 27 28 29 30
	26 C 0.000000
	27 H 2.151006 0.000000
	28 C 2.410457 3.865039 0.000000
	29 H 3.871659 4.296670 2.141926 0.000000
	30 C 1.392290 3.395137 1.395686 3.394545 0.000000
	31 H 1.085501 2.473864 3.396919 4.957146 2.153448
	32 H 3.395151 4.950596 1.085582 2.459128 2.154513
	33 H 2.153550 4.293410 2.155515 4.287845 1.085455
	31 32 33
	31 H 0.000000
	32 H 4.295728 0.000000
	33 H 2.484609 2.483179 0.000000
